# Supplementary material for: Prediction of White Matter Hyperintensity in Brain MRI Using Fundus Photographs via Deep Learning
Source: J Clin Med. 2022 Jun 9;11(12):3309. doi: 10.3390/jcm11123309 (PMC9224833; doi:10.3390/jcm11123309)
Supplement: Supplementary file 1 [file jcm-11-03309-s001.zip]

Archive with 1 entries (1 files):
- jcm-1684779-supplementary.pdf
